# Supplementary material for: Estimation of Ecological and Human Health Risks Posed by Heavy Metals in Street Dust of Madrid City (Spain)
Source: Int J Environ Res Public Health. 2022 Apr 26;19(9):5263. doi: 10.3390/ijerph19095263 (PMC9105467; doi:10.3390/ijerph19095263)
Supplement: Supplementary file 1 [file ijerph-19-05263-s001.zip]

Archive with 1 entries (1 files):
- ijerph-1651832-supplementary.pdf
